# Supplementary material for: A Novel Isolate of Spherical Multicellular Magnetotactic Prokaryotes Has Two Magnetosome Gene Clusters and Synthesizes Both Magnetite and Greigite Crystals
Source: Microorganisms. 2022 Apr 28;10(5):925. doi: 10.3390/microorganisms10050925 (PMC9145555; doi:10.3390/microorganisms10050925)
Supplement: Supplementary file 1 [file microorganisms-10-00925-s001.zip › TableS1.xlsx]

## Sheet: Table S1
Table S1. General features of the contigs, including the magnetosome gene clusters of MMP XL-1.
Contig number	Contig length (bp)	MGC length (bp)	GC content of MGC (%)	CDS length (bp)	Number of mam genes	Number of mad genes	Number of other genes
XL1_145	102796	40808	35.61	37056	14	20	9
XL1_87	46475	24835	35.12	21990	11	12	1
