# Supplementary material for: A Novel Isolate of Spherical Multicellular Magnetotactic Prokaryotes Has Two Magnetosome Gene Clusters and Synthesizes Both Magnetite and Greigite Crystals
Source: Microorganisms. 2022 Apr 28;10(5):925. doi: 10.3390/microorganisms10050925 (PMC9145555; doi:10.3390/microorganisms10050925)
Supplement: Supplementary file 1 [file microorganisms-10-00925-s001.zip › TableS2.xlsx]

## Sheet: Table S2
Table S2. Comparison of Mam and Mad proteins involved in magnetite and greigite biomineralization in MMP XL-1 with those of Ca. Magnetomorum HK-1, Ca. Magnetananas rongchenensis RPA, Ca. Magnetoglobus multicellularis, Desulfamplus magnetomortis BW-1, and Desulfovibrio magneticus RS-1.
	Putative protein	Accession number	Corresponding putative protein in Ca. Magnetomorum HK-1	Accession number	Identity (%)	E-value	Corresponding putative protein in Ca. Magnetananas rongchenensis RPA	Accession number	Identity (%)	E-value	Corresponding putative protein in Ca. Magnetoglobus multicellularis	Accession number	Identity (%)	E-value	Corresponding putative protein in Desulfamplus magnetomortis BW-1	Accession number	Identity (%)	E-value	Corresponding putative protein in Desulfovibrio magneticus RS-1	Accession number	Identity (%)	E-value
Proteins in magnetite biomineralization	MamI-1	XL_145_00043	MamI-1	HK1_00612	96.55	1.20e-35	MamI-1	RPA_00005	84.21	6.09e-27					MamI-1	BW1_00316	85.96	6.33e-27	MamI-1	RS-1_04028	73.68	4.52e-21
	MamA	XL_145_00042	MamA	HK1_00613	86.31	1.01e-143	MamA	RPA_00006	81.69	2.08e-101					MamA	BW1_00317	73.33	2.07e-80	MamA	RS-1_04027	70.67	1.03e-63
	MamI-2	XL_145_00040	MamI-2	HK1_00615	84.68	1.11e-49	MamI-2	RPA_00008	74.77	5.24e-46					MamI-2	BW1_00319	68.47	2.36e-39	MamI-2	RS-1_04025	71.17	4.11e-37
	MamQ-1	XL_145_00039	MamQ-1	HK1_00616	85.04	1.01e-137	MamQ	RPA_00009	72.37	5.23e-100					MamQ-1	BW1_00320	61.09	8.32e-76	MamQ	RS-1_04024	58.4	1.16e-54
	MamB	XL_145_00036	MamB	HK1_00619	93.08	0	MamB	RPA_00012	84.03	1.98e-158					MamB	BW1_00323	80.21	1.11e-126	MamB	RS-1_04021	75.17	6.89e-120
	MamP-like	XL_145_00035	MamP-like	HK1_00620	82.99	0	MamP-like	RPA_00013	68.6	0					MamP-like	BW1_00324	66.32	7.33e-156	MamP-like	RS-1_04020	56.08	9.51e-55
	MamE-Cter	XL_145_00034	MamE-Cter	HK1_00621	82.14	0	MamE-Cter	RPA_00014	71.84	0					MamE-Cter	BW1_00325	64.03	7.58e-179	MamE-Cter	RS1_04019	61.74	5.93e-125
	MamEO	XL_145_00033	MamEO	HK1_00622	87.17	0	MamEO	RPA_00015	78.49	0					MamEO	BW1_00326	64.87	8.61e-114	MamEO	RS1_04018	70.97	3.16e-72
	MamE-Nter	XL_145_00032	MamE-Nter	HK1_00623	87.8	1.36e-167	MamE-Nter	RPA_00016	70.59	2.48e-118					MamE-Nter	BW1_00327	68.18	5.33e-103	MamE-Nter	RS1_04017	65.75	2.28e-88
	MamI-3	XL_145_00028	MamI-3	HK1_03094	81.36	2.65e-56	MamI-3	RPA_00019	65.77	1.59e-35					MamI-3	BW1_00332	71.6	1.93e-31	MamI-3	RS1_04013	62.2	2.26e-20
	MamL	XL_145_00027	MamL	HK1_03093	89.13	1.10e-53	MamL	RPA_00020	84.09	3.13e-37					MamL	BW1_00333	80.49	2.12e-35	MamL	RS1_04012	84.34	1.14e-29
	MamM	XL_145_00026	MamM	HK1_03092	92.12	2.97e-173	MamM	RPA_00021	83.45	1.86e-145					MamM	BW1_00334	77.89	2.29e-122	MamM	RS1_04011	64.58	8.66e-79
	MamN	XL_145_00025	MamN	HK1_03091	83.99	0	MamN	RPA_00022	71.67	0					MamN	BW1_00335	64.75	3.32e-180
	Mad17-1	XL_145_00020	Mad17	HK1_06837	52.33	5.83e-06	Mad17	RPA_00027	77.2	0					Mad17	BW1_00363	71.99	0	Mad17	RS1_04006	65.41	0
	MamK-1	XL_145_00018	MamK-1	HK1_04707	92.59	0	MamK	RPA_00031	91.45	0					MamK#	BW1_00341	83.29	3.38e-173	MamK	RS1_04003	78.16	1.94e-163
	Mad23-1	XL_145_00011	Mad23-1	HK1_04701	78.01	0	Mad23	RPA_00037	72.93	9.66e-169					Mad23#	BW1_00369	56.33	1.03e-84	Mad23	RS1_03998	60.4	2.49e-98
	Mad24-1	XL_145_00010	Mad24-1	HK1_04468	77.63	4.86e-93	Mad24	RPA_00038	63.46	4.43e-47					Mad24#	BW1_00370	56.96	9.12e-17	Mad24	RS1_03997	46.34	4.73e-08
	Mad25-1	XL_145_00009	Mad25-1	HK1_04469	87.29	1.54e-161	Mad25	RPA_00039	72.44	1.87e-97					Mad25#	BW1_00371	68.72	8.62e-47	Mad25	RS1_03996	62	4.37e-40
	Mad26-1	XL_145_00008	Mad26-1	HK1_04470	79.58	1.70e-83	Mad26	RPA_00040	67.86	6.99e-47									Mad26	RS1_03995	53.55	1.56e-13
	Mad27-1	XL_145_00001	Mad27-1	HK1_04473	80.42	0	Mad27	RPA_00045	69.22	0					Mad27#	BW1_00374	70.26	1.66e-142	Mad27	RS1_03990	59.17	3.41e-138
Proteins in greigite biomineralization	MamE-Cter*	XL_87_00001	MamE-Cter*	HK1_05173	75.56	2.14e-75					MamE-Cter	Magnetoglobus_10586	72.89	1.98e-121	MamE-Cter*	BW1_00350	66.96	2.29e-94
	MamE-Nter*	XL_87_00002	MamE-Nter*	HK1_01552	85.8	2.93e-91					MamE-Nter	Magnetoglobus_10585	80.97	3.44e-151	MamE-Nter*	BW1_00351	68.67	2.35e-97
	MamMB-like	XL_87_00004	MamMB-like	HK1_01554	81.96	1.83e-147					MamMB	Magnetoglobus_10583	75.71	6.53e-129	MamMB-like	BW1_00353	71.97	7.89e-99
	MamI-4	XL_87_00005	MamI-4	HK1_01555	85.53	7.59e-37					MamI-4	Magnetoglobus_10582	87.5	2.08e-37	MamI-4	BW1_00354	78.67	2.42e-32
	MamA*	XL_87_00006	MamA*	HK1_01556	83.01	2.39e-110					MamA	Magnetoglobus_10581	83.17	3.39e-110	MamA*	BW1_00355	78.3	2.28e-88
	MamQ*	XL_87_00007	MamQ*	HK1_01557	85.33	2.44e-111					MamQ	Magnetoglobus_10580	81.93	1.23e-106	MamQ*	BW1_00356	71.49	2.15e-76
	MamB*	XL_87_00008	MamB*	KPA17998	90.08	2.22e-148					MamB	Magnetoglobus_10579	88.63	8.31e-177	MamB*	BW1_00357	79.87	8.97e-148
	MamT*	XL_87_00009	MamT*	KPA12053	68.09	2.04e-161					MamT	Magnetoglobus_10577	72.41	0	MamT*	BW1_00358	49.73	4.71e-179
	MamO*	XL_87_00010									MamO	Magnetoglobus_10573	79.7	9.91e-131	MamO*	BW1_00359	76.27	2.50e-100
	MamI-5	XL_87_00011									MamI-5	Magnetoglobus_10572	87.27	2.56e-19	MamI-5	BW1_00360	76.92	1.83e-15
	Mad17-2	XL_87_00015									Mad17	Magnetoglobus_10568	85.94	0	Mad17'	BW1_01519	78.7	0
	MamK-2	XL_87_00018	MamK-2	HK1_04369	60.17	1.09e-88					Mad18	Magnetoglobus_10565	83	1.84e-176	MamK#	BW1_00341	85.8	0
	Mad23-2	XL_87_00020	Mad23-2	HK1_05924	63.07	2.00e-62					Mad23	Magnetoglobus_10562	68.16	7.66e-116	Mad23#	BW1_00369	65.17	4.37e-106
	Mad24-2	XL_87_00021	Mad24-2	HK1_05923	72.88	2.44e-57					Mad24	Magnetoglobus_10560	66.48	4.86e-53	Mad24#	BW1_00370	54.19	6.64e-16
	Mad25-2	XL_87_00022	Mad25-2	HK1_05922	72.05	4.68e-67					Mad25	Magnetoglobus_10559	74.27	4.91e-73	Mad25#	BW1_00371	62.5	7.86e-43
	Mad26-2	XL_87_00023	Mad26-2	HK1_05921	71.78	3.84e-46					Mad26	Magnetoglobus_10558	65.88	5.67e-39	Mad26	BW1_00373	69.32	1.26e-19
	Mad27-2	XL_87_00024	Mad27-2	HK1_05920	81.63	0					Mad27	Magnetoglobus_10557	80.93	0	Mad27#	BW1_00374	73.38	8.35e-160
Mam proteins were shown in red, Mad proteins were shown in black. *Putatively involved in greigite biomineralization. #Proteins were compared twice.
